# Supplementary material for: Non-invasive biomonitoring of polar bear feces can be used to estimate concentrations of metals of concern in traditional food
Source: PLoS One. 2024 Jun 25;19(6):e0305398. doi: 10.1371/journal.pone.0305398 (PMC11198741; doi:10.1371/journal.pone.0305398)
Supplement: S1 Table — P.adj has been adjusted for multiple comparison using the Bonferroni method. (CSV) [file pone.0305398.s001.csv]

Metal	Difference	Tissue	p.value	p.adj
As	-0.81	Fat	0.43	1.00
Ba	-0.71	Fat	0.48	1.00
Cd	0.75	Fat	0.46	1.00
Ca	-0.79	Fat	0.43	1.00
Co	0.52	Fat	0.61	1.00
Cu	0.96	Fat	0.35	1.00
Hg	0.37	Fat	0.71	1.00
MeHg	-0.41	Fat	0.69	1.00
Fe	0.17	Fat	0.87	1.00
Pb	-0.44	Fat	0.66	1.00
Mg	-0.46	Fat	0.65	1.00
Mn	0.66	Fat	0.52	1.00
Mo	1.20	Fat	0.25	1.00
Ni	0.60	Fat	0.56	1.00
P	0.11	Fat	0.91	1.00
K	-0.15	Fat	0.88	1.00
Se	-0.01	Fat	0.99	1.00
Ag	-0.56	Fat	0.58	1.00
Na	-0.85	Fat	0.41	1.00
Sr	-0.06	Fat	0.95	1.00
S	-0.43	Fat	0.67	1.00
Ti	-0.13	Fat	0.89	1.00
U	0.13	Fat	0.90	1.00
V	0.00	Fat	1.00	1.00
Zn	0.03	Fat	0.98	1.00
As	-2.04	Feces	0.05	1.00
Ba	0.95	Feces	0.36	1.00
Cd	0.15	Feces	0.88	1.00
Ca	-0.71	Feces	0.48	1.00
Co	0.48	Feces	0.63	1.00
Cu	1.22	Feces	0.24	1.00
Hg	0.56	Feces	0.58	1.00
MeHg	-0.61	Feces	0.55	1.00
Fe	-0.46	Feces	0.65	1.00
Pb	1.07	Feces	0.30	1.00
Mg	0.02	Feces	0.98	1.00
Mn	1.44	Feces	0.16	1.00
Mo	0.03	Feces	0.98	1.00
Ni	0.14	Feces	0.89	1.00
P	-1.00	Feces	0.32	1.00
K	0.54	Feces	0.59	1.00
Se	0.82	Feces	0.42	1.00
Ag	0.57	Feces	0.57	1.00
Na	-0.24	Feces	0.82	1.00
Sr	0.37	Feces	0.71	1.00
S	0.30	Feces	0.77	1.00
Ti	0.04	Feces	0.97	1.00
U	2.19	Feces	0.04	0.88
V	-0.38	Feces	0.71	1.00
Zn	-0.74	Feces	0.47	1.00
As	-1.31	Liver	0.20	1.00
Ba	-0.79	Liver	0.44	1.00
Cd	0.34	Liver	0.74	1.00
Ca	1.30	Liver	0.21	1.00
Co	1.82	Liver	0.08	1.00
Cu	0.58	Liver	0.57	1.00
Hg	-1.89	Liver	0.07	1.00
MeHg	-0.50	Liver	0.62	1.00
Fe	3.32	Liver	0.00	0.05
Pb	0.71	Liver	0.49	1.00
Mg	0.40	Liver	0.70	1.00
Mn	2.48	Liver	0.02	0.54
Mo	1.33	Liver	0.20	1.00
Ni	-0.40	Liver	0.69	1.00
P	1.19	Liver	0.25	1.00
K	0.96	Liver	0.35	1.00
Se	-1.10	Liver	0.29	1.00
Ag	-1.90	Liver	0.07	1.00
Na	-0.72	Liver	0.48	1.00
Sr	1.39	Liver	0.18	1.00
S	0.04	Liver	0.97	1.00
Ti	0.78	Liver	0.45	1.00
U	0.13	Liver	0.90	1.00
V	0.78	Liver	0.45	1.00
Zn	-1.35	Liver	0.19	1.00
As	-0.65	Muscle	0.52	1.00
Ba	1.66	Muscle	0.12	1.00
Cd	0.55	Muscle	0.59	1.00
Ca	0.19	Muscle	0.85	1.00
Co	0.54	Muscle	0.60	1.00
Cu	2.61	Muscle	0.01	0.34
Hg	-1.37	Muscle	0.19	1.00
MeHg	-1.35	Muscle	0.20	1.00
Fe	0.13	Muscle	0.90	1.00
Pb	0.14	Muscle	0.89	1.00
Mg	-0.08	Muscle	0.94	1.00
Mn	3.50	Muscle	0.00	0.07
Mo	2.28	Muscle	0.04	0.88
Ni	0.10	Muscle	0.92	1.00
P	-0.14	Muscle	0.89	1.00
K	-0.89	Muscle	0.38	1.00
Se	0.48	Muscle	0.63	1.00
Ag	-0.42	Muscle	0.67	1.00
Na	1.99	Muscle	0.06	1.00
Sr	0.64	Muscle	0.53	1.00
S	0.16	Muscle	0.88	1.00
Ti	0.71	Muscle	0.48	1.00
U	-0.20	Muscle	0.84	1.00
V	0.52	Muscle	0.61	1.00
Zn	0.28	Muscle	0.78	1.00
