# Supplementary material for: Non-invasive biomonitoring of polar bear feces can be used to estimate concentrations of metals of concern in traditional food
Source: PLoS One. 2024 Jun 25;19(6):e0305398. doi: 10.1371/journal.pone.0305398 (PMC11198741; doi:10.1371/journal.pone.0305398)
Supplement: S2 Table — P.adj has been adjusted for multiple comparison using the Bonferroni method. (CSV) [file pone.0305398.s002.csv]

Metal	Difference	Tissue	p.value	p.adj
As	-1.03	Fat	0.31	1.00
Ba	0.28	Fat	0.78	1.00
Cd	1.57	Fat	0.12	1.00
Ca	-0.90	Fat	0.38	1.00
Co	0.09	Fat	0.93	1.00
Cu	0.32	Fat	0.75	1.00
Hg	1.74	Fat	0.09	1.00
MeHg	0.51	Fat	0.61	1.00
Fe	-0.91	Fat	0.37	1.00
Pb	1.86	Fat	0.07	1.00
Mg	-1.27	Fat	0.22	1.00
Mn	0.45	Fat	0.66	1.00
Mo	0.12	Fat	0.90	1.00
Ni	1.29	Fat	0.21	1.00
P	-1.26	Fat	0.22	1.00
K	-1.00	Fat	0.33	1.00
Se	-1.13	Fat	0.27	1.00
Ag	2.11	Fat	0.04	1.00
Na	-0.08	Fat	0.94	1.00
Sr	-0.96	Fat	0.35	1.00
S	-1.01	Fat	0.32	1.00
Ti	-0.52	Fat	0.61	1.00
U	0.80	Fat	0.43	1.00
V	0.30	Fat	0.77	1.00
Zn	-0.53	Fat	0.60	1.00
As	-0.52	Feces	0.61	1.00
Ba	-0.25	Feces	0.80	1.00
Cd	0.82	Feces	0.43	1.00
Ca	0.18	Feces	0.86	1.00
Co	-0.24	Feces	0.81	1.00
Cu	-0.43	Feces	0.67	1.00
Hg	1.12	Feces	0.27	1.00
MeHg	0.16	Feces	0.87	1.00
Fe	0.16	Feces	0.87	1.00
Pb	0.56	Feces	0.58	1.00
Mg	0.23	Feces	0.82	1.00
Mn	-1.36	Feces	0.19	1.00
Mo	0.38	Feces	0.71	1.00
Ni	1.53	Feces	0.14	1.00
P	-0.28	Feces	0.78	1.00
K	-1.01	Feces	0.32	1.00
Se	0.10	Feces	0.92	1.00
Ag	-0.30	Feces	0.77	1.00
Na	-2.61	Feces	0.02	0.43
Sr	-0.22	Feces	0.83	1.00
S	-0.81	Feces	0.42	1.00
Ti	0.45	Feces	0.66	1.00
U	-0.22	Feces	0.83	1.00
V	0.98	Feces	0.33	1.00
Zn	-0.32	Feces	0.75	1.00
As	-0.12	Liver	0.91	1.00
Ba	1.52	Liver	0.14	1.00
Cd	2.10	Liver	0.05	1.00
Ca	-0.83	Liver	0.42	1.00
Co	-1.02	Liver	0.32	1.00
Cu	0.83	Liver	0.41	1.00
Hg	2.34	Liver	0.03	0.80
MeHg	0.94	Liver	0.36	1.00
Fe	1.08	Liver	0.29	1.00
Pb	1.78	Liver	0.08	1.00
Mg	-0.27	Liver	0.79	1.00
Mn	-0.93	Liver	0.36	1.00
Mo	-0.68	Liver	0.51	1.00
Ni	0.26	Liver	0.80	1.00
P	-0.55	Liver	0.59	1.00
K	0.32	Liver	0.75	1.00
Se	2.42	Liver	0.02	0.60
Ag	1.44	Liver	0.17	1.00
Na	0.22	Liver	0.83	1.00
Sr	-0.69	Liver	0.50	1.00
S	-0.22	Liver	0.83	1.00
Ti	0.71	Liver	0.49	1.00
U	0.80	Liver	0.43	1.00
V	-0.35	Liver	0.73	1.00
Zn	-0.41	Liver	0.68	1.00
As	-0.95	Muscle	0.35	1.00
Ba	0.79	Muscle	0.44	1.00
Cd	2.09	Muscle	0.05	1.00
Ca	0.11	Muscle	0.91	1.00
Co	0.53	Muscle	0.60	1.00
Cu	-0.45	Muscle	0.66	1.00
Hg	1.98	Muscle	0.06	1.00
MeHg	1.49	Muscle	0.15	1.00
Fe	2.11	Muscle	0.05	1.00
Pb	2.16	Muscle	0.04	0.90
Mg	1.07	Muscle	0.29	1.00
Mn	-0.27	Muscle	0.79	1.00
Mo	-1.49	Muscle	0.16	1.00
Ni	0.62	Muscle	0.54	1.00
P	0.30	Muscle	0.76	1.00
K	0.18	Muscle	0.86	1.00
Se	0.77	Muscle	0.45	1.00
Ag	1.40	Muscle	0.17	1.00
Na	-0.57	Muscle	0.58	1.00
Sr	0.10	Muscle	0.92	1.00
S	-0.56	Muscle	0.58	1.00
Ti	-0.29	Muscle	0.78	1.00
U	1.12	Muscle	0.27	1.00
V	0.60	Muscle	0.55	1.00
Zn	-0.18	Muscle	0.86	1.00
