# Supplementary material for: Non-invasive biomonitoring of polar bear feces can be used to estimate concentrations of metals of concern in traditional food
Source: PLoS One. 2024 Jun 25;19(6):e0305398. doi: 10.1371/journal.pone.0305398 (PMC11198741; doi:10.1371/journal.pone.0305398)
Supplement: S3 Table — (CSV) [file pone.0305398.s003.csv]

tissue	term	estimate	std.error	statistic	p.value	intercept	RMSE	Rsquared	MAE	RMSESD	RsquaredSD	MAESD	sample_n
liver	(Intercept)	-0.265662488	0.086723166	-3.063339349	0.003617135	TRUE	0.273551821	0.068815187	0.223642758	0.042182986	0.079528445	0.032379107	47
liver	feaces_Ag	0.083343378	0.061287016	1.359886379	0.18035384	TRUE	0.273551821	0.068815187	0.223642758	0.042182986	0.079528445	0.032379107	47
muscle	(Intercept)	-2.157744801	0.083760527	-25.76087906	2.28E-29	TRUE	0.263937446	0.040499311	0.204720635	0.046630094	0.057994369	0.024848706	47
muscle	feaces_Ag	0.013046336	0.059193327	0.220402139	0.826512582	TRUE	0.263937446	0.040499311	0.204720635	0.046630094	0.057994369	0.024848706	47
fat	(Intercept)	-2.16560678	0.065692273	-32.96592861	3.85E-34	TRUE	0.211463436	0.055731899	0.158815817	0.037999449	0.073617729	0.020258017	47
fat	feaces_Ag	0.032098717	0.046424543	0.691416971	0.492704853	TRUE	0.211463436	0.055731899	0.158815817	0.037999449	0.073617729	0.020258017	47
liver	(Intercept)	0.814119679	0.072440583	11.2384474	6.48E-15	TRUE	0.238002018	0.174901451	0.210249106	0.030111841	0.143335116	0.024729844	47
liver	feaces_Al	0.139034762	0.051294685	2.710510078	0.009349072	TRUE	0.238002018	0.174901451	0.210249106	0.030111841	0.143335116	0.024729844	47
muscle	(Intercept)	0.726924233	0.077510501	9.37839679	2.44E-12	TRUE	0.249316308	0.176804859	0.20322101	0.049910716	0.170275014	0.024987882	47
muscle	feaces_Al	0.129865881	0.05488466	2.366159896	0.022147908	TRUE	0.249316308	0.176804859	0.20322101	0.049910716	0.170275014	0.024987882	47
fat	(Intercept)	0.708748964	0.046482178	15.24775706	8.06E-20	TRUE	0.147346506	0.081269777	0.102261704	0.033706849	0.106445632	0.01575908	47
fat	feaces_Al	0.040700532	0.032913715	1.236582725	0.222385843	TRUE	0.147346506	0.081269777	0.102261704	0.033706849	0.106445632	0.01575908	47
liver	(Intercept)	-0.071529805	0.052523854	-1.361853687	0.179736276	TRUE	0.362340276	0.197160429	0.299334389	0.048025023	0.135189455	0.042795357	47
liver	feaces_As	0.320561738	0.10679346	3.001698205	0.004289043	TRUE	0.362340276	0.197160429	0.299334389	0.048025023	0.135189455	0.042795357	47
muscle	(Intercept)	-0.09667347	0.064152219	-1.506938821	0.138518792	TRUE	0.443401739	0.147452116	0.368476535	0.053958168	0.141309911	0.050706996	47
muscle	feaces_As	0.288919448	0.130436685	2.215016791	0.031642141	TRUE	0.443401739	0.147452116	0.368476535	0.053958168	0.141309911	0.050706996	47
fat	(Intercept)	-0.144595138	0.045179192	-3.200480848	0.002460082	TRUE	0.317048501	0.172221768	0.24759945	0.04882941	0.159792468	0.042747558	47
fat	feaces_As	0.225171319	0.091860018	2.451244	0.018009973	TRUE	0.317048501	0.172221768	0.24759945	0.04882941	0.159792468	0.042747558	47
liver	(Intercept)	-1.210791726	0.033099703	-36.58013825	3.47E-36	TRUE	0.185699034	0.04565324	0.123950614	0.074103835	0.055987326	0.023045692	47
liver	feaces_Ba	0.032123547	0.035650327	0.901072975	0.372143815	TRUE	0.185699034	0.04565324	0.123950614	0.074103835	0.055987326	0.023045692	47
muscle	(Intercept)	-1.215495598	0.029184549	-41.64860021	9.32E-39	TRUE	0.17287285	0.036306646	0.135250218	0.0369326	0.05742534	0.016278956	47
muscle	feaces_Ba	0.00305185	0.031433475	0.097089175	0.923068422	TRUE	0.17287285	0.036306646	0.135250218	0.0369326	0.05742534	0.016278956	47
fat	(Intercept)	-1.235656787	0.02847735	-43.39086311	1.42E-39	TRUE	0.167656531	0.040757346	0.118282942	0.049941755	0.057615204	0.016834963	47
fat	feaces_Ba	-0.00707004	0.030671781	-0.230506353	0.818698739	TRUE	0.167656531	0.040757346	0.118282942	0.049941755	0.057615204	0.016834963	47
liver	(Intercept)	-2.11028843	0.132499118	-15.92681113	1.44E-20	TRUE	0.169233624	0.314077601	0.09151682	0.06343984	0.252581757	0.028968542	47
liver	feaces_Be	0.179247134	0.054483263	3.289948579	0.001904296	TRUE	0.169233624	0.314077601	0.09151682	0.06343984	0.252581757	0.028968542	47
muscle	(Intercept)	-2.11028843	0.132499118	-15.92681113	1.44E-20	TRUE	0.166156285	0.320088465	0.089950356	0.057542316	0.25583591	0.026368251	47
muscle	feaces_Be	0.179247134	0.054483263	3.289948579	0.001904296	TRUE	0.166156285	0.320088465	0.089950356	0.057542316	0.25583591	0.026368251	47
fat	(Intercept)	-2.11028843	0.132499118	-15.92681113	1.44E-20	TRUE	0.162804037	0.313730207	0.088174295	0.053696661	0.250500144	0.023891436	47
fat	feaces_Be	0.179247134	0.054483263	3.289948579	0.001904296	TRUE	0.162804037	0.313730207	0.088174295	0.053696661	0.250500144	0.023891436	47
liver	(Intercept)	1.929977226	0.085252951	22.63824553	6.35E-27	TRUE	0.100715492	0.06067532	0.073992677	0.021682598	0.071341642	0.014181173	47
liver	feaces_Ca	0.029993007	0.024537888	1.222314119	0.227683455	TRUE	0.100715492	0.06067532	0.073992677	0.021682598	0.071341642	0.014181173	47
muscle	(Intercept)	1.990833137	0.178987196	11.12276846	9.25E-15	TRUE	0.194875711	0.049944285	0.118183328	0.099923214	0.055867586	0.031966625	47
muscle	feaces_Ca	0.049202945	0.0515169	0.955083571	0.344422217	TRUE	0.194875711	0.049944285	0.118183328	0.099923214	0.055867586	0.031966625	47
fat	(Intercept)	1.494718362	0.259800004	5.753342326	6.35E-07	TRUE	0.311727328	0.047503772	0.234104278	0.067999243	0.06397044	0.041195457	47
fat	feaces_Ca	0.054950664	0.074776806	0.734862412	0.466074293	TRUE	0.311727328	0.047503772	0.234104278	0.067999243	0.06397044	0.041195457	47
liver	(Intercept)	0.269433269	0.03058981	8.807941817	1.63E-11	TRUE	0.217847489	0.178847501	0.165951638	0.034411561	0.148107177	0.028660387	47
liver	feaces_Cd	0.147229336	0.052494338	2.804670798	0.007301479	TRUE	0.217847489	0.178847501	0.165951638	0.034411561	0.148107177	0.028660387	47
muscle	(Intercept)	-1.254785632	0.044811498	-28.0014211	5.73E-31	TRUE	0.319778309	0.211466068	0.27075896	0.035668059	0.148166069	0.034807521	47
muscle	feaces_Cd	0.267358041	0.076899788	3.476707132	0.001103493	TRUE	0.319778309	0.211466068	0.27075896	0.035668059	0.148166069	0.034807521	47
fat	(Intercept)	-1.756180427	0.061131652	-28.72784185	1.84E-31	TRUE	0.4386303	0.067259318	0.318161287	0.100747148	0.085658286	0.062720442	47
fat	feaces_Cd	0.000252679	0.104906358	0.002408615	0.998088399	TRUE	0.4386303	0.067259318	0.318161287	0.100747148	0.085658286	0.062720442	47
liver	(Intercept)	-1.883132916	0.071718155	-26.25740869	9.86E-30	TRUE	0.203254509	0.048345673	0.161679284	0.026107961	0.05903139	0.024494356	47
liver	feaces_Co	0.037863322	0.045218023	0.837350232	0.406633559	TRUE	0.203254509	0.048345673	0.161679284	0.026107961	0.05903139	0.024494356	47
muscle	(Intercept)	-2.081321435	0.060464735	-34.42207152	5.47E-35	TRUE	0.172993228	0.129652841	0.133780556	0.031204759	0.11480799	0.019062632	47
muscle	feaces_Co	0.084191539	0.038122784	2.208430994	0.032127693	TRUE	0.172993228	0.129652841	0.133780556	0.031204759	0.11480799	0.019062632	47
fat	(Intercept)	-2.158955134	0.043947055	-49.12627576	4.71E-42	TRUE	0.124556109	0.114813284	0.092545278	0.020107141	0.107923081	0.014546432	47
fat	feaces_Co	0.057331117	0.02770845	2.069084231	0.044062082	TRUE	0.124556109	0.114813284	0.092545278	0.020107141	0.107923081	0.014546432	47
liver	(Intercept)	-1.182346791	0.080562406	-14.67616038	3.58E-19	TRUE	0.289241687	0.04001212	0.196086453	0.084858071	0.056143294	0.033127487	47
liver	feaces_Cr	-0.00224186	0.079436773	-0.028221947	0.977604629	TRUE	0.289241687	0.04001212	0.196086453	0.084858071	0.056143294	0.033127487	47
muscle	(Intercept)	-0.902451644	0.132413056	-6.815427937	1.56E-08	TRUE	0.490016934	0.053884838	0.412714614	0.059323776	0.077590072	0.048296627	47
muscle	feaces_Cr	0.060571498	0.130562957	0.463925598	0.644842658	TRUE	0.490016934	0.053884838	0.412714614	0.059323776	0.077590072	0.048296627	47
fat	(Intercept)	-1.034439026	0.118006202	-8.765971708	1.88E-11	TRUE	0.432577079	0.05261682	0.332013716	0.072619388	0.071721032	0.044859612	47
fat	feaces_Cr	0.043782301	0.116357397	0.37627432	0.708406236	TRUE	0.432577079	0.05261682	0.332013716	0.072619388	0.071721032	0.044859612	47
liver	(Intercept)	1.823528496	0.093617391	19.47852296	3.81E-24	TRUE	0.167772957	0.116840343	0.146272368	0.018845446	0.105731988	0.016900619	47
liver	feaces_Cu	0.187861343	0.091763213	2.047240233	0.046247449	TRUE	0.167772957	0.116840343	0.146272368	0.018845446	0.105731988	0.016900619	47
muscle	(Intercept)	0.549486619	0.076105326	7.220081023	3.79E-09	TRUE	0.135136014	0.139307659	0.104115794	0.023454072	0.120243446	0.017527076	47
muscle	feaces_Cu	0.162133132	0.074597991	2.17342491	0.034820774	TRUE	0.135136014	0.139307659	0.104115794	0.023454072	0.120243446	0.017527076	47
fat	(Intercept)	-0.647795135	0.181670266	-3.565774127	0.000846414	TRUE	0.322958571	0.119659381	0.261918252	0.047595493	0.103839255	0.038857094	47
fat	feaces_Cu	0.389626699	0.178072122	2.188027496	0.033674069	TRUE	0.322958571	0.119659381	0.261918252	0.047595493	0.103839255	0.038857094	47
liver	(Intercept)	2.615219374	0.218429293	11.97284182	7.03E-16	TRUE	0.318584746	0.067951301	0.259572325	0.044006817	0.07913298	0.03964618	47
liver	feaces_Fe	-0.10357839	0.087429409	-1.1847088	0.242088859	TRUE	0.318584746	0.067951301	0.259572325	0.044006817	0.07913298	0.03964618	47
muscle	(Intercept)	2.017066434	0.055984515	36.02900621	6.91E-36	TRUE	0.081563104	0.093385952	0.064006582	0.012767194	0.09190849	0.010584068	47
muscle	feaces_Fe	0.036918243	0.022408593	1.647503876	0.106125058	TRUE	0.081563104	0.093385952	0.064006582	0.012767194	0.09190849	0.010584068	47
fat	(Intercept)	0.912579301	0.187213605	4.874535156	1.28E-05	TRUE	0.272435001	0.039867078	0.245308189	0.030826398	0.05402464	0.02367335	47
fat	feaces_Fe	0.002909215	0.074934889	0.038823234	0.969195762	TRUE	0.272435001	0.039867078	0.245308189	0.030826398	0.05402464	0.02367335	47
liver	(Intercept)	1.43076976	0.063033687	22.6984939	5.67E-27	TRUE	0.407990954	0.107416761	0.341044692	0.04705241	0.107417005	0.046251137	47
liver	feaces_Hg	0.262754954	0.135976068	1.932361758	0.059354385	TRUE	0.407990954	0.107416761	0.341044692	0.04705241	0.107417005	0.046251137	47
muscle	(Intercept)	-0.369436113	0.037731635	-9.791150472	6.30E-13	TRUE	0.245879573	0.215380788	0.201486062	0.035187238	0.151977743	0.030466084	47
muscle	feaces_Hg	0.272595203	0.081394562	3.349059169	0.001604805	TRUE	0.245879573	0.215380788	0.201486062	0.035187238	0.151977743	0.030466084	47
fat	(Intercept)	-0.913497931	0.132337605	-6.902784221	1.15E-08	TRUE	0.825980069	0.057301635	0.556379724	0.227189381	0.069434948	0.114370511	47
fat	feaces_Hg	0.165540853	0.285478258	0.579872017	0.564770527	TRUE	0.825980069	0.057301635	0.556379724	0.227189381	0.069434948	0.114370511	47
liver	(Intercept)	3.685029867	0.164702285	22.37388424	1.05E-26	TRUE	0.049118223	0.052090115	0.040956621	0.007107503	0.070018461	0.00564528	47
liver	feaces_K	0.039710329	0.040979368	0.969032252	0.337489555	TRUE	0.049118223	0.052090115	0.040956621	0.007107503	0.070018461	0.00564528	47
muscle	(Intercept)	3.304915008	0.212474963	15.55437388	3.68E-20	TRUE	0.069539959	0.214168243	0.047944064	0.02022791	0.227066198	0.010059601	47
muscle	feaces_K	0.192993376	0.052865628	3.650640004	0.000655526	TRUE	0.069539959	0.214168243	0.047944064	0.02022791	0.227066198	0.010059601	47
fat	(Intercept)	4.542883916	0.809416172	5.612544047	1.03E-06	TRUE	0.236216129	0.143643404	0.179327904	0.041470142	0.1089067	0.03145001	47
fat	feaces_K	-0.479493359	0.201389818	-2.380921551	0.021373809	TRUE	0.236216129	0.143643404	0.179327904	0.041470142	0.1089067	0.03145001	47
liver	(Intercept)	0.572220912	0.072302896	7.914218426	3.96E-10	TRUE	0.266510089	0.395538864	0.211389422	0.040132957	0.150217575	0.03461701	46
liver	feaces_MeHg	0.491937108	0.089360316	5.505095905	1.59E-06	TRUE	0.266510089	0.395538864	0.211389422	0.040132957	0.150217575	0.03461701	46
muscle	(Intercept)	-0.200092237	0.068160702	-2.935595288	0.005227713	TRUE	0.250336809	0.334314841	0.212063786	0.034515457	0.163150661	0.029181452	45
muscle	feaces_MeHg	0.389689945	0.085754093	4.544272261	4.12E-05	TRUE	0.250336809	0.334314841	0.212063786	0.034515457	0.163150661	0.029181452	45
fat	(Intercept)	-1.403103427	0.110792672	-12.66422591	2.84E-16	TRUE	0.394393484	0.22851782	0.33446762	0.055533758	0.14195378	0.046922822	44
fat	feaces_MeHg	0.461849885	0.135216988	3.415620273	0.001379004	TRUE	0.394393484	0.22851782	0.33446762	0.055533758	0.14195378	0.046922822	44
liver	(Intercept)	2.616712021	0.053778809	48.65693552	7.34E-42	TRUE	0.044072128	0.090010524	0.03717233	0.005082406	0.095240103	0.004763006	47
liver	feaces_Mg	0.029152541	0.017073042	1.707518865	0.094324304	TRUE	0.044072128	0.090010524	0.03717233	0.005082406	0.095240103	0.004763006	47
muscle	(Intercept)	2.757598356	0.082964151	33.23843284	2.66E-34	TRUE	0.066867981	0.108598259	0.045156074	0.021184731	0.096779062	0.009986442	47
muscle	feaces_Mg	0.052910603	0.02633845	2.008873105	0.050314297	TRUE	0.066867981	0.108598259	0.045156074	0.021184731	0.096779062	0.009986442	47
fat	(Intercept)	1.990726083	0.345747221	5.75775006	6.25E-07	TRUE	0.285049293	0.10051615	0.226792868	0.04193975	0.107534812	0.037622666	47
fat	feaces_Mg	-0.158040984	0.109763623	-1.439830248	0.156543368	TRUE	0.285049293	0.10051615	0.226792868	0.04193975	0.107534812	0.037622666	47
liver	(Intercept)	0.968520493	0.012977309	74.63184107	1.76E-50	TRUE	0.074290876	0.357320922	0.061934672	0.010339497	0.128755087	0.008622256	47
liver	feaces_Mn	0.079557947	0.015868766	5.013493117	8.04E-06	TRUE	0.074290876	0.357320922	0.061934672	0.010339497	0.128755087	0.008622256	47
muscle	(Intercept)	-0.345184552	0.028633304	-12.05535162	5.50E-16	TRUE	0.168656564	0.290729049	0.124383674	0.028841977	0.164415735	0.023383315	47
muscle	feaces_Mn	0.145917436	0.035013051	4.167515594	0.000130961	TRUE	0.168656564	0.290729049	0.124383674	0.028841977	0.164415735	0.023383315	47
fat	(Intercept)	-0.95933415	0.027195214	-35.27584435	1.80E-35	TRUE	0.158686168	0.118528385	0.113976002	0.034448819	0.129325298	0.017686794	47
fat	feaces_Mn	0.053428888	0.033254542	1.606664371	0.114826496	TRUE	0.158686168	0.118528385	0.113976002	0.034448819	0.129325298	0.017686794	47
liver	(Intercept)	0.289968459	0.040359705	7.184602997	4.29E-09	TRUE	0.089489894	0.285979821	0.07305404	0.011552638	0.121589202	0.010536076	47
liver	feaces_Mo	0.264374393	0.063418914	4.168699502	0.000130466	TRUE	0.089489894	0.285979821	0.07305404	0.011552638	0.121589202	0.010536076	47
muscle	(Intercept)	-1.365568543	0.082732038	-16.50592164	3.45E-21	TRUE	0.188659326	0.081019363	0.170984056	0.020752102	0.104747087	0.014098219	47
muscle	feaces_Mo	0.169950758	0.130000355	1.307309954	0.197467036	TRUE	0.188659326	0.081019363	0.170984056	0.020752102	0.104747087	0.014098219	47
fat	(Intercept)	-1.475110476	0.054514275	-27.05915957	2.61E-30	TRUE	0.122738767	0.080998288	0.093566928	0.019395083	0.090106092	0.012972097	47
fat	feaces_Mo	0.116823671	0.085660589	1.363797195	0.179127778	TRUE	0.122738767	0.080998288	0.093566928	0.019395083	0.090106092	0.012972097	47
liver	(Intercept)	2.598179143	0.290365119	8.94797266	1.02E-11	TRUE	0.096798645	0.146250141	0.080960656	0.011850952	0.119475654	0.011114341	47
liver	feaces_Na	0.196657439	0.0769395	2.556001005	0.013881238	TRUE	0.096798645	0.146250141	0.080960656	0.011850952	0.119475654	0.011114341	47
muscle	(Intercept)	3.1735063	0.301815965	10.51470655	6.18E-14	TRUE	0.099916394	0.052750374	0.075725899	0.02016858	0.075613287	0.013122904	47
muscle	feaces_Na	0.039389664	0.079973688	0.492532788	0.624635835	TRUE	0.099916394	0.052750374	0.075725899	0.02016858	0.075613287	0.013122904	47
fat	(Intercept)	2.858857547	0.816127851	3.502953051	0.001020865	TRUE	0.271765771	0.036255474	0.217672842	0.035674703	0.051757828	0.034024875	47
fat	feaces_Na	-0.009741226	0.216253485	-0.045045408	0.964261962	TRUE	0.271765771	0.036255474	0.217672842	0.035674703	0.051757828	0.034024875	47
liver	(Intercept)	-1.504761148	0.0676272	-22.25082733	1.34E-26	TRUE	0.270434157	0.036043359	0.198992386	0.073502982	0.044856376	0.029163	47
liver	feaces_Ni	-0.02848831	0.061420097	-0.463827177	0.64491266	TRUE	0.270434157	0.036043359	0.198992386	0.073502982	0.044856376	0.029163	47
muscle	(Intercept)	-1.337334973	0.074339717	-17.98950865	1.04E-22	TRUE	0.300599979	0.077627836	0.240659819	0.048458717	0.082110392	0.029744759	47
muscle	feaces_Ni	0.104056927	0.067516511	1.541207109	0.129972964	TRUE	0.300599979	0.077627836	0.240659819	0.048458717	0.082110392	0.029744759	47
fat	(Intercept)	-1.374399019	0.06904354	-19.90626532	1.53E-24	TRUE	0.285054439	0.078036377	0.222168774	0.04958268	0.089770619	0.030297851	47
fat	feaces_Ni	0.090719077	0.062706439	1.446726652	0.15461031	TRUE	0.285054439	0.078036377	0.222168774	0.04958268	0.089770619	0.030297851	47
liver	(Intercept)	3.827935615	0.080786766	47.38320141	2.49E-41	TRUE	0.049638831	0.076482812	0.040014547	0.007320849	0.076949579	0.005963184	47
liver	feaces_P	0.032450251	0.021197186	1.530875401	0.132503845	TRUE	0.049638831	0.076482812	0.040014547	0.007320849	0.076949579	0.005963184	47
muscle	(Intercept)	3.638679439	0.108217559	33.62374356	1.58E-34	TRUE	0.068793215	0.157803086	0.043122472	0.028273896	0.145775962	0.011776097	47
muscle	feaces_P	0.06978642	0.028394598	2.457735764	0.017724935	TRUE	0.068793215	0.157803086	0.043122472	0.028273896	0.145775962	0.011776097	47
fat	(Intercept)	3.038982875	0.35871856	8.471774855	5.08E-11	TRUE	0.223014153	0.078988853	0.176258067	0.034698116	0.092030487	0.028036883	47
fat	feaces_P	-0.126234229	0.094122151	-1.341174497	0.186309303	TRUE	0.223014153	0.078988853	0.176258067	0.034698116	0.092030487	0.028036883	47
liver	(Intercept)	-0.529716623	0.070212753	-7.544450288	1.23E-09	TRUE	0.471133313	0.278041702	0.331004231	0.143604533	0.204609902	0.058996747	47
liver	feaces_Pb	0.161572869	0.055940369	2.888305386	0.005839455	TRUE	0.471133313	0.278041702	0.331004231	0.143604533	0.204609902	0.058996747	47
muscle	(Intercept)	-1.211652998	0.103300969	-11.72934785	1.46E-15	TRUE	0.562794302	0.068683134	0.427028028	0.101397835	0.100287964	0.058563975	47
muscle	feaces_Pb	0.108375819	0.082302632	1.316796522	0.194291647	TRUE	0.562794302	0.068683134	0.427028028	0.101397835	0.100287964	0.058563975	47
fat	(Intercept)	-1.189210803	0.137586871	-8.6433451	2.84E-11	TRUE	0.731324778	0.041989827	0.532547295	0.241213701	0.067888982	0.086302725	47
fat	feaces_Pb	0.049942737	0.109619122	0.455602421	0.650773899	TRUE	0.731324778	0.041989827	0.532547295	0.241213701	0.067888982	0.086302725	47
liver	(Intercept)	3.403754966	0.137182715	24.81183558	1.18E-28	TRUE	0.042001022	0.185628659	0.034359048	0.005219107	0.123435176	0.004805561	47
liver	feaces_S	0.101902834	0.033922943	3.003950259	0.004262565	TRUE	0.042001022	0.185628659	0.034359048	0.005219107	0.123435176	0.004805561	47
muscle	(Intercept)	4.026048587	0.208411685	19.31776806	5.39E-24	TRUE	0.060350139	0.068307957	0.037375433	0.026604216	0.078879784	0.010565006	47
muscle	feaces_S	-0.031139803	0.051536651	-0.604226351	0.548598904	TRUE	0.060350139	0.068307957	0.037375433	0.026604216	0.078879784	0.010565006	47
fat	(Intercept)	1.662610057	0.799986643	2.078297269	0.043167685	TRUE	0.247442072	0.074643111	0.199770544	0.035363079	0.084034904	0.030471199	47
fat	feaces_S	0.255332922	0.197823039	1.29071378	0.203116218	TRUE	0.247442072	0.074643111	0.199770544	0.035363079	0.084034904	0.030471199	47
liver	(Intercept)	-0.884032317	0.048707295	-18.14989539	7.20E-23	TRUE	0.251821627	0.64496183	0.109245726	0.168021523	0.283397043	0.050074977	47
liver	feaces_Sb	0.298561596	0.038289352	7.797509771	5.12E-10	TRUE	0.251821627	0.64496183	0.109245726	0.168021523	0.283397043	0.050074977	47
muscle	(Intercept)	-0.884032317	0.048707295	-18.14989539	7.20E-23	TRUE	0.252367965	0.642261599	0.108706236	0.16314542	0.289635528	0.047188594	47
muscle	feaces_Sb	0.298561596	0.038289352	7.797509771	5.12E-10	TRUE	0.252367965	0.642261599	0.108706236	0.16314542	0.289635528	0.047188594	47
fat	(Intercept)	-0.881822269	0.081889618	-10.76842579	2.78E-14	TRUE	0.307020799	0.469192811	0.157088447	0.158267407	0.336805149	0.049273155	47
fat	feaces_Sb	0.273529718	0.064374348	4.249048366	0.000100818	TRUE	0.307020799	0.469192811	0.157088447	0.158267407	0.336805149	0.049273155	47
liver	(Intercept)	0.82175146	0.097178799	8.456077563	5.36E-11	TRUE	0.395318233	0.160822196	0.323745597	0.056157046	0.10991091	0.047473608	47
liver	feaces_Se	0.579210412	0.20793829	2.785491857	0.007681434	TRUE	0.395318233	0.160822196	0.323745597	0.056157046	0.10991091	0.047473608	47
muscle	(Intercept)	0.135331007	0.02651953	5.103069671	5.93E-06	TRUE	0.110207784	0.165684357	0.090289505	0.015775437	0.140305263	0.013194927	47
muscle	feaces_Se	0.144555644	0.056745151	2.547453676	0.014182623	TRUE	0.110207784	0.165684357	0.090289505	0.015775437	0.140305263	0.013194927	47
fat	(Intercept)	-0.984681089	0.068742433	-14.3242107	9.13E-19	TRUE	0.282013651	0.129935084	0.215962854	0.041152065	0.124465874	0.036491664	47
fat	feaces_Se	0.308390347	0.147091588	2.096587239	0.041438927	TRUE	0.282013651	0.129935084	0.215962854	0.041152065	0.124465874	0.036491664	47
liver	(Intercept)	-0.956539569	0.08872794	-10.78059026	2.68E-14	TRUE	0.114335098	0.375167156	0.063587199	0.039611095	0.309573031	0.014540244	47
liver	feaces_Sn	0.249604024	0.072573611	3.439322107	0.001232277	TRUE	0.114335098	0.375167156	0.063587199	0.039611095	0.309573031	0.014540244	47
muscle	(Intercept)	-0.579842798	0.133774873	-4.334467177	7.65E-05	TRUE	0.148596826	0.490509811	0.070532324	0.074593197	0.23536321	0.028880569	47
muscle	feaces_Sn	0.542654468	0.109419035	4.959415595	9.65E-06	TRUE	0.148596826	0.490509811	0.070532324	0.074593197	0.23536321	0.028880569	47
fat	(Intercept)	-0.973164171	0.100767101	-9.65755848	9.74E-13	TRUE	0.127247956	0.28324063	0.07757343	0.041840613	0.281132443	0.016768437	47
fat	feaces_Sn	0.229416203	0.082420851	2.783472867	0.007722479	TRUE	0.127247956	0.28324063	0.07757343	0.041840613	0.281132443	0.016768437	47
liver	(Intercept)	-0.696809878	0.062235075	-11.19641746	7.37E-15	TRUE	0.222790084	0.065807113	0.143453893	0.051164443	0.072875693	0.03454979	47
liver	feaces_Sr	0.038163898	0.050811031	0.751094728	0.456340041	TRUE	0.222790084	0.065807113	0.143453893	0.051164443	0.072875693	0.03454979	47
muscle	(Intercept)	-0.689405575	0.101158635	-6.815093671	1.56E-08	TRUE	0.364506008	0.053092237	0.2879038	0.057567501	0.063574277	0.046052423	47
muscle	feaces_Sr	0.061633488	0.082589675	0.746261412	0.459226104	TRUE	0.364506008	0.053092237	0.2879038	0.057567501	0.063574277	0.046052423	47
fat	(Intercept)	-0.905380938	0.068574676	-13.20284676	1.99E-17	TRUE	0.247403038	0.058747233	0.205565718	0.03871807	0.074664558	0.022994784	47
fat	feaces_Sr	0.040793231	0.055986918	0.728620766	0.469848762	TRUE	0.247403038	0.058747233	0.205565718	0.03871807	0.074664558	0.022994784	47
liver	(Intercept)	-0.603423505	0.020394055	-29.58820683	4.93E-32	TRUE	0.134146357	0.071694621	0.095205766	0.029467815	0.066025677	0.017902917	47
liver	feaces_Ti	0.040909421	0.029606962	1.381750017	0.173581432	TRUE	0.134146357	0.071694621	0.095205766	0.029467815	0.066025677	0.017902917	47
muscle	(Intercept)	-0.582462302	0.017705756	-32.8967767	4.23E-34	TRUE	0.118681967	0.068004399	0.084169278	0.029341062	0.083655562	0.017016492	47
muscle	feaces_Ti	-0.029148651	0.025704239	-1.134001696	0.262544876	TRUE	0.118681967	0.068004399	0.084169278	0.029341062	0.083655562	0.017016492	47
fat	(Intercept)	-0.929499388	0.021780176	-42.6763944	3.05E-39	TRUE	0.14446442	0.024735029	0.119456483	0.021375017	0.038338087	0.012357923	47
fat	feaces_Ti	-0.013730087	0.031619257	-0.434231814	0.666107121	TRUE	0.14446442	0.024735029	0.119456483	0.021375017	0.038338087	0.012357923	47
liver	(Intercept)	-2.680471674	0.077241575	-34.70244728	3.79E-35	TRUE	0.104103457	0.136519064	0.070347281	0.020316388	0.158025737	0.012574581	47
liver	feaces_TI	0.07022178	0.029659691	2.367582967	0.022072201	TRUE	0.104103457	0.136519064	0.070347281	0.020316388	0.158025737	0.012574581	47
muscle	(Intercept)	-2.616634908	0.2161744	-12.10427742	4.76E-16	TRUE	0.241837821	0.101768385	0.127288875	0.161600163	0.158811194	0.038081857	47
muscle	feaces_TI	0.082396905	0.083007966	0.992638522	0.325969275	TRUE	0.241837821	0.101768385	0.127288875	0.161600163	0.158811194	0.038081857	47
fat	(Intercept)	-2.64133143	0.153756431	-17.17867285	6.85E-22	TRUE	0.185736382	0.109198189	0.104927391	0.099155505	0.156988509	0.02656478	47
fat	feaces_TI	0.077686716	0.059040333	1.31582448	0.194615224	TRUE	0.185736382	0.109198189	0.104927391	0.099155505	0.156988509	0.02656478	47
liver	(Intercept)	-2.929208982	0.053718256	-54.52911575	3.80E-44	TRUE	0.107716976	0.061970324	0.075642622	0.020411567	0.064279695	0.01192505	47
liver	feaces_U	-0.036181913	0.026987691	-1.340682078	0.186468028	TRUE	0.107716976	0.061970324	0.075642622	0.020411567	0.064279695	0.01192505	47
muscle	(Intercept)	-2.866634957	0.061676075	-46.47888105	6.05E-41	TRUE	0.125192635	0.054762671	0.090972773	0.024308058	0.062279567	0.012910495	47
muscle	feaces_U	-0.008070408	0.030985646	-0.260456335	0.795649539	TRUE	0.125192635	0.054762671	0.090972773	0.024308058	0.062279567	0.012910495	47
fat	(Intercept)	-2.929208982	0.053718256	-54.52911575	3.80E-44	TRUE	0.10815659	0.063478147	0.076189388	0.02069065	0.068537551	0.012090304	47
fat	feaces_U	-0.036181913	0.026987691	-1.340682078	0.186468028	TRUE	0.10815659	0.063478147	0.076189388	0.02069065	0.068537551	0.012090304	47
liver	(Intercept)	-0.779658172	0.070747722	-11.0202584	1.27E-14	TRUE	0.272362463	0.036778327	0.225895362	0.034658118	0.053915185	0.030795408	47
liver	feaces_V	0.042750726	0.060958588	0.701307681	0.486569096	TRUE	0.272362463	0.036778327	0.225895362	0.034658118	0.053915185	0.030795408	47
muscle	(Intercept)	-1.655364718	0.060645556	-27.29572993	1.78E-30	TRUE	0.237889439	0.063247263	0.201371351	0.03376902	0.08367465	0.027587801	47
muscle	feaces_V	0.039130543	0.052254227	0.748849338	0.457679494	TRUE	0.237889439	0.063247263	0.201371351	0.03376902	0.08367465	0.027587801	47
fat	(Intercept)	-1.844284436	0.053983443	-34.1638906	7.68E-35	TRUE	0.206532825	0.063284776	0.162550637	0.038546732	0.076958927	0.020426883	47
fat	feaces_V	0.051224271	0.046513928	1.101267354	0.276388358	TRUE	0.206532825	0.063284776	0.162550637	0.038546732	0.076958927	0.020426883	47
liver	(Intercept)	1.921548339	0.10300145	18.65554651	2.31E-23	TRUE	0.136969616	0.172016845	0.113519372	0.017241662	0.118077881	0.015895458	47
liver	feaces_Zn	0.139534666	0.048744132	2.862594118	0.006257054	TRUE	0.136969616	0.172016845	0.113519372	0.017241662	0.118077881	0.015895458	47
muscle	(Intercept)	2.355522779	0.107620205	21.88736572	2.71E-26	TRUE	0.143938513	0.085861341	0.102977995	0.029078762	0.089054701	0.018573423	47
muscle	feaces_Zn	-0.061945284	0.0509299	-1.216285216	0.229949539	TRUE	0.143938513	0.085861341	0.102977995	0.029078762	0.089054701	0.018573423	47
fat	(Intercept)	0.462273257	0.221834269	2.08386765	0.042634631	TRUE	0.299134772	0.085818871	0.220858173	0.058187018	0.100701649	0.042503177	47
fat	feaces_Zn	0.071265665	0.10498026	0.678848245	0.50056331	TRUE	0.299134772	0.085818871	0.220858173	0.058187018	0.100701649	0.042503177	47
