# Supplementary material for: Non-invasive biomonitoring of polar bear feces can be used to estimate concentrations of metals of concern in traditional food
Source: PLoS One. 2024 Jun 25;19(6):e0305398. doi: 10.1371/journal.pone.0305398 (PMC11198741; doi:10.1371/journal.pone.0305398)
Supplement: S4 Table — Only regression relationships where p < 0.05 are presented; black squares are where p-value regression coefficient >0.05. (XLSX) [file pone.0305398.s004.xlsx]

## Sheet: Sheet1
	Metal	Measured Concentration in Feces (µg/g)	Log10 Concentration	Predicted Concentration in Liver (µg/g)	Predicted Concentration in Muscle (µg/g)	Predicted Concentration in Fat (µg/g)
	As	1	0	0.848145	0.800436	0.716811
	Cd	1	0	1.85966	0.0556179
	Cu	1	0	66.6083	3.54394	0.225012
	Hg	1	0	26.9631	0.427134
	MeHg	1	0	3.73422	0.630823	0.0395272
	Pb	1	0	0.295314	X	X
	Mg	1	0	0.935077	1.12956
	Mn	1	0	9.3008	0.451664	X
	Mo	1	0	1.9497	X	X
	P	1	0		4351.91
	K	1	0		2017.97	34904.7
	Se	1	0	6.63363	1.36562	0.10359
	Na	1	0	396.442
	S	1	0	2533.7
	Ti	1	0	0.00208703	0.00241749	X
	Zn	1	0	83.4734
