# Supplementary material for: Non-invasive biomonitoring of polar bear feces can be used to estimate concentrations of metals of concern in traditional food
Source: PLoS One. 2024 Jun 25;19(6):e0305398. doi: 10.1371/journal.pone.0305398 (PMC11198741; doi:10.1371/journal.pone.0305398)
Supplement: S5 Table — All concentrations are reported in μg/g dry weight. (CSV) [file pone.0305398.s005.csv]

Feces_Al	Feces_Sb	Feces_As	Feces_Ba	Feces_Be	Feces_B	Feces_Cd	Feces_Ca	Feces_Cr	Feces_Co	Feces_Cu	Feces_Hg	Feces_MeHg	Feces_Fe	Feces_Pb	Feces_Mg	Feces_Mn	Feces_Mo	Feces_Ni	Feces_P	Feces_K	Feces_Se	Feces_Ag	Feces_Na	Feces_Sr	Feces_S	Feces_TI	Feces_Sn	Feces_Ti	Feces_U	Feces_V	Feces_Zn	liver_Al	liver_Sb	liver_As	liver_Ba	liver_Be	liver_B	liver_Cd	liver_Ca	liver_Cr	liver_Co	liver_Cu	liver_Hg	liver_MeHg	liver_Fe	liver_Pb	liver_Mg	liver_Mn	liver_Mo
71	0.05	10	0.44	0.0067	10	0.37	5600	0.65	0.069	5.4	0.575	0.306880279	390	0.27	3500	5.5	0.22	0.32	11000	9600	0.96	0.019	5600	22	5900	0.00125	0.05	2	0.14	0.35	49	5	0.05	3.8	0.05	0.0025	5	2.3	86	0.05	0.011	66	58.2	0.579817043	150	0.18	480	11	1
5	0.05	2	0.3	0.0025	5	0.93	735	0.65	0.0145	13.5	7.19	0.135531505	125	0.58	1500	2.45	0.38	0.2	3050	7250	5.2	0.115	3250	7.4	7450	0.00125	0.05	0.1	0.01125	0.055	210	5	0.05	4	0.05	0.0025	5	1.15	105	0.05	0.014	190	86.6	2.51269288	280	0.53	485	11.5	1.65
5	0.05	2.2	0.05	0.0025	5	1.7	1300	0.65	0.005	4.6	1.84	0.231150757	100	0.025	1800	1.8	0.16	0.025	5300	12000	1.7	0.035	8000	10	7400	0.00125	0.11	0.34	0.01	0.054	97	5	0.05	4.2	0.05	0.0025	5	3.2	71	0.65	0.005	120	111.3	1.461769014	76	0.1	410	9.1	1.4
310	0.05	2	0.63	0.033	5	1.7	44000	0.99	0.23	6.9	1.295	0.024086292	1200	1.2	10000	33	0.22	0.86	2600	5900	1.7	0.083	3000	23	9900	0.0084	0.05	5.4	0.049	1.3	48	15	0.05	0.87	0.05	0.0025	5	0.99	130	0.05	0.005	40	21.4	0.891781191	92	0.41	520	10	1
5	0.05	3	0.45	0.0025	5	1.4	20000	0.05	0.11	70	6.09	1.232393345	5400	0.072	2700	12	0.4	0.025	20000	11000	8.4	1.9	4800	48	7800	0.013	0.05	0.49	0.012	0.06	1100	5	0.05	3.2	0.05	0.0025	5	1.9	90	0.05	0.013	94	93	5.29001693	51	0.17	510	12	1.6
5	0.05	6	0.4	0.0025	5	1.9	8600	0.05	0.034	9.9	3.45	0.429656209	650	0.025	870	1.4	0.23	0.24	11000	13000	3.3	0.084	7400	25	13000	0.00125	0.05	0.29	0.0081	0.17	97	5	0.05	3.1	0.05	0.0025	5	1.1	99	0.65	0.005	61	78.4	1.860019542	50	0.053	470	6.8	0.87
5	0.05	4.4	0.1	0.0025	5	0.012	580	0.65	0.056	3.7	2.12	0.932145387	70	0.025	210	0.38	0.11	0.073	3600	10000	1.7	0.023	5800	0.99	22000	0.0029	0.05	0.57	0.012	0.052	42	5	0.05	1.7	0.05	0.0025	5	0.46	92	0.05	0.017	70	26.7	4.701899105	210	0.13	540	8.4	1.2
45	650.305	1.05	1.8	0.01	10	1.8	1400	0.175	0.13	19	10.9	0.722032211	500	22008.5	780	22	0.24	0.53	3400	7700	5	2.1	3800	10.65	6950	0.5055	0.1	1.05	0.0125	0.42	410	10	0.5	0.5	0.1	0.01	10.5	3.2	125	0.1	0.01	87	65.17	10.72052179	570	0.2	555	13.5	1.4
28.5	0.5	0.5	0.93	0.01	10	0.89	2400	0.125	0.0485	24.5	20.667	1.732918159	250	0.2	1250	6.6	0.36	0.165	3850	9000	11.5	0.125	7400	22	11500	0.00575	0.1	0.65	0.00545	0.255	550	10	0.5	0.5	0.1	0.01	10	2.9	89	0.1	0.01	140	39.1	6.891821553	310	0.2	550	16	1.85
10	0.5	0.55	0.205	0.01	10	0.125	2800	0.16	0.015	5.1	7.067	0.839663468	57.5	0.2	445	0.54	0.1125	0.1	1200	2500	4.7	0.023	4550	4.95	18500	0.0025	0.1	0.2	0.0025	0.0505	84.5	10.5	0.5	0.5	0.1	0.01	10	1.05	145	0.1	0.01	140	158.33	13.57616553	615	0.515	550	8.65	1.25
5	0.05	2.7	0.29	0.0025	5	1	14000	0.05	0.031	8.2	0.845	0.183559729	380	0.025	790	5.1	0.21	0.12	12000	8500	2.4	0.062	5700	37	14000	0.00125	0.1	0.24	0.011	0.14	200	5	0.05	2.7	0.05	0.0025	5	1.4	120	0.05	0.005	84	97.8	2.306	170	0.076	500	8.8	0.96
10	0.05	1.145	0.05	0.0025	5	0.019	4875	0.05	0.0135	5.75	1.105	0.367150542	81	0.025	305	0.325	0.18	0.025	5850	6700	1.95	0.13	5600	5.445	28000	0.00125	0.05	0.1	0.00125	0.01	32	15	0.05	0.87	0.05	0.0025	5	1.5	85.5	0.05	0.015	96	54.3	2.321190357	275	0.18	545	10.5	1.7
10	0.05	1.6	0.05	0.0025	5	1.2	1100	0.05	0.016	5.7	0.799	0.1828955	140	2.3	1700	1.3	0.19	0.1	7900	14000	1.2	0.01	4400	4.9	8000	0.00125	0.05	0.35	0.052	0.046	43	15	0.05	1.2	0.05	0.0025	5	2.1	110	0.05	0.012	87	10.84990958	1.370745879	440	3.5	480	11	1
10	0.05	1.1	1.4	0.0025	5	0.46	20000	0.12	0.11	16	1.98	0.204094267	430	0.13	4100	2.6	0.18	0.16	8800	11000	4.3	0.086	4600	70	19000	0.003	0.05	0.28	0.021	0.046	140	15	0.05	0.62	0.05	0.0025	5	2	110	0.05	0.024	93	13.5783946	2.156093245	390	0.21	570	11	1.1
10	0.05	0.845	3.6	0.0025	5	15.5	155000	0.05	0.0655	10	1.194	0.095147745	1010	0.0945	3400	4.55	0.395	0.25	110000	6600	1.75	0.0395	3850	480	9400	0.012	0.05	4.1	0.0245	0.57	240	15	0.05	0.64	0.05	0.0025	5	2.6	130	0.145	0.011	130	23.8	0.870270413	250	0.385	620	9.65	1.1
10	0.05	0.98	0.05	0.0025	5	2.5	350	0.05	0.005	4.6	0.364	0.269659861	61	2	660	1.3	0.25	0.025	9000	13000	0.84	0.005	4500	1.7	6100	0.00125	0.1	0.36	0.00125	0.036	65	15	0.05	0.64	0.05	0.0025	5	3.8	94	0.05	0.012	110	25.60698027	0.84700169	160	1.2	490	8.8	1.3
10	0.05	1.6	0.05	0.0025	5	0.45	1000	0.05	0.005	5.8	1.85	0.138533294	67	0.15	2000	0.95	0.14	0.025	6200	15000	1.4	0.019	6000	6.1	10000	0.00125	0.05	0.4	0.0068	0.024	64	15	0.05	0.99	0.05	0.0025	5	1.5	140	0.05	0.011	61	15.92578986	2.461170652	180	0.35	460	10	1
5	0.05	1.2	0.24	0.0025	5	0.56	1000	0.65	0.005	8.2	1.51	0.048342967	83	0.025	3100	3.9	0.2	0.081	4400	16000	2.7	0.023	13000	10	11000	0.00125	0.05	0.1	0.014	0.023	77	5	0.05	0.78	0.05	0.0025	5	1	110	0.05	0.014	88	6.05	0.482330199	230	0.096	500	12	1.5
5	0.05	2.1	0.05	0.0025	5	0.34	440	0.05	0.017	6.5	0.494	0.123054968	60	0.12	300	0.54	0.13	0.054	2200	7200	1.5	0.056	3500	2.6	15000	0.0026	0.05	0.27	0.0099	0.094	31	5	0.05	6.5	0.05	0.0025	5	1.5	100	0.05	0.01	110	34.7	1.132897482	300	1.3	470	10	0.99
10	0.05	0.25	0.21	0.0025	5	3.7	1300	0.1	0.056	26	1.84	0.106068761	650	0.06	1600	3.9	0.28	0.11	11000	14000	2.5	0.071	8400	7.2	11000	0.0074	0.17	0.36	0.037	0.069	130	15	0.05	0.56	0.05	0.0025	5	2.2	80	0.05	0.018	200	27.63272411	1.305311879	530	0.22	510	11	1.8
5	0.05	4.2	0.05	0.0025	5	0.82	600	0.05	0.02	13	0.68	0.145045127	170	0.77	1300	1.3	0.32	0.14	5900	10000	2.4	0.09	9000	4.4	15000	0.00125	0.05	0.45	0.0089	0.12	80	5	0.05	2.7	0.05	0.0025	5	1.8	100	0.05	0.005	73	9.2	1.011237726	43	0.14	450	8.4	1
5	0.05	4.3	0.15	0.0025	5	2.6	3400	0.05	0.052	14	2.88	0.221566105	1300	0.054	3000	6.5	0.22	0.85	8300	9400	2.7	0.26	5100	22	5500	0.00125	0.05	0.29	0.011	0.12	300	5	0.05	1.9	0.05	0.0025	5	2.9	110	0.05	0.01	150	21.1	0.874639407	85	0.14	530	9	1.3
10	0.05	6.9	0.13	0.0025	23	0.52	2600	0.27	0.005	6.3	0.39	0.188939666	180	0.095	890	0.9	0.16	0.025	7300	15000	1.4	0.016	8200	5.4	8500	0.00125	0.05	1.1	0.004	0.094	53	15	0.05	0.69	0.05	0.0025	5	1.9	130	0.05	0.017	110	9.504792332	0.521826975	270	0.1	520	8.2	1.2
380	0.05	1.45	22	0.17	5	0.835	2450	0.65	1.35	6.25	0.724	0.083215891	235	4.35	2000	260	0.145	0.77	2950	8050	1.6	0.0125	8950	30	8500	0.00275	0.05	2.4	0.026	0.3	175	5	0.05	2.85	0.05	0.0025	5	0.945	90	0.05	0.016	57.5	8	1.766928152	110	0.32	465	12	1.05
260	0.1	3.3	8.9	0.024	20	1.3	1800	0.22	0.38	8	1.885	0.365569546	190	2.4	3100	77	0.34	0.37	3400	11000	2.6	0.037	14000	61	11000	0.0037	0.1	1.1	0.023	0.19	120	46	0.1	0.5	0.1	0.005	10	1.8	260	0.1	0.02	75	8.55	2.676851504	180	0.3	610	14	1.8
10	0.05	0.25	0.05	0.0025	5	0.59	580	0.05	0.012	10	0.886	0.057784203	130	0.025	2200	0.85	0.13	0.025	4100	8300	1.6	0.066	4700	3	22000	0.00125	0.05	0.36	0.032	0.19	44	15	0.05	0.69	0.05	0.0025	5	1.6	67	0.05	0.015	140	12.74928775	1.725236382	270	0.21	530	11	1.4
75	0.1	2.2	0.25	0.01	20	2.7	1100	0.16	0.085	9.6	0.799	0.23753716	430	0.1	1400	0.68	0.26	0.17	8500	16000	2.3	0.015	7600	5	8200	0.003	0.1	0.44	0.019	0.072	110	10	0.1	0.82	0.1	0.005	10	2.1	110	0.1	0.01	80	10.94	1.987375367	110	0.068	500	6	0.92
75	0.1	1.3	0.25	0.01	20	5.8	710	0.1	0.1	14	8.72	0.300461631	370	0.44	1600	3.6	0.33	0.064	9200	19000	4.5	0.014	14000	2.2	10000	0.0025	0.1	0.45	0.0033	0.076	240	10	0.1	0.5	0.1	0.005	10	0.88	110	0.1	0.011	68	8.16	3.000534832	310	0.093	610	12	1.7
75	0.1	0.77	0.25	0.01	20	0.97	820	0.95	0.12	9.1	0.599	0.218008162	110	0.28	1200	2.9	0.4	0.54	9500	18000	1.2	0.032	8700	2	7700	0.0034	0.1	0.31	0.0025	0.037	90	10	0.1	0.5	0.1	0.005	10	2.9	125	0.1	0.0115	150	23.33	1.725472079	150	1.3	580	12	1.6
10	0.05	0.25	0.3	0.0025	5	2.4	9100	0.05	0.029	15	3.28	0.310440534	720	0.11	1700	5.9	0.36	0.025	9600	15000	3.6	0.082	5900	29	11000	0.0045	0.05	0.29	0.013	0.052	270	15	0.05	0.64	0.05	0.0025	5	2.5	120	0.05	0.014	190	16.8	2.059637544	120	0.24	500	10	1.3
10	0.05	0.74	0.1	0.0025	5	0.95	1000	0.05	0.005	4.9	0.642	0.230296849	120	0.025	1700	4.6	0.37	0.025	11000	18000	1.3	0.005	11000	5.7	13000	0.0025	0.05	0.35	0.0033	0.036	80	15	0.05	0.25	0.05	0.0025	5	1.1	110	0.05	0.015	81	6.07	0.664378358	210	0.11	510	12	1.8
10	0.05	2	0.05	0.0025	5	0.44	5800	0.05	0.034	8	1.045	0.372978898	365	0.025	655	1.95	0.22	0.025	9500	14500	1.8	0.425	4900	13.5	13500	0.0038	0.05	0.36	0.02555	0.04	85.5	15	0.05	0.685	0.05	0.0025	5	1.9	110	0.05	0.013	115	10.8	1.702623297	435	0.0855	525	11	1.35
280	0.05	1.2	4.1	0.0077	5	0.13	1900	0.65	0.11	26	7.24	0.462285136	650	0.2	2900	110	0.45	1.3	3900	8800	11	0.15	4100	18	9200	0.00125	0.48	1.3	0.049	0.15	190	5	0.05	2.3	0.05	0.0025	5	1.3	100	0.05	0.022	190	111	5.679121881	430	0.63	490	16	2
5	0.05	3.6	0.05	0.0025	5	0.54	1000	0.65	0.015	6.9	0.295	0.166551673	580	0.16	670	1.2	0.23	0.29	8700	15000	2	0.035	7500	2.3	7800	0.00125	0.05	0.1	0.00125	0.031	92	5	0.05	2	0.05	0.0025	5	2.9	100	0.05	0.005	150	29.1	1.350355108	110	0.49	550	9.9	1.4
5	0.05	7.1	0.05	0.0025	5	1.2	1500	0.05	0.028	9.9	0.973	0.375273389	700	0.025	1400	1.3	0.23	0.26	9600	14000	1.9	0.023	10000	6.1	7400	0.00125	0.05	0.28	0.01	0.038	130	5	0.05	1.4	0.05	0.0025	5	1.7	80	0.05	0.005	80	141	1.823845433	220	0.08	580	9.7	1.4
5	0.05	1.45	0.05	0.0025	5	0.6	1350	0.05	0.01	8.65	1.71	0.037995984	72	0.055	805	1.05	0.11	0.025	1950	8150	1.85	0.0275	7100	4.35	9550	0.00125	0.05	0.1	0.00525	0.0485	65	5	0.05	2.8	0.05	0.0025	5	0.98	160	0.65	0.017	77	54.8	0.742389739	145	0.111	440	7.65	0.93
5	0.05	1.8	0.05	0.0025	5	0.71	2400	0.05	0.005	7.7	3.19	0.179173733	130	0.025	890	1.2	0.23	0.025	6000	13000	2.7	0.027	10000	5.3	9600	0.00125	0.05	0.1	0.0043	0.01	150	5	0.05	1.9	0.05	0.0025	5	2	110	0.05	0.013	70	34	1.161797	350	0.098	460	8.2	1.2
5	0.05	0.25	0.26	0.0025	5	0.46	3900	0.05	0.018	13	4.445	0.102417441	80	0.14	1200	2.4	0.26	0.025	4100	9700	3.3	0.066	5500	13	8100	0.00125	0.05	0.24	0.0094	0.027	270	5	0.05	1.8	0.05	0.0025	5	3	88	0.05	0.014	150	34	1.712571674	400	0.23	450	9.9	1.6
650	0.31	2.9	20	0.0025	5	3.4	2400	1.6	1.1	23	1.25	0.24669146	3500	0.37	2300	13	0.63	2	5900	13000	5.7	6.4	7500	23	9700	0.035	0.05	150	0.068	5.9	260	15	0.05	0.51	0.05	0.0025	5	2.5	110	0.05	0.014	85	13.4	0.744594533	330	0.49	560	9.7	1.4
67	0.15	20	2.2	0.0025	32	0.78	7500	0.14	0.055	3.7	0.584	0.025752678	120	0.096	2000	7.1	0.38	0.31	4000	13000	0.8	0.075	4000	170	7100	0.0029	0.05	4.4	0.12	3.7	44	15	0.05	0.54	0.05	0.0025	5	7.8	100	0.05	0.015	160	37.9	1.706802034	710	0.075	490	9.5	1.7
45	0.05	2.8	2	0.0025	5	3.9	11000	0.21	0.12	13	1.38	0.64387516	3700	0.12	11000	12	0.27	0.43	20000	12000	5.4	0.044	5700	81	13000	0.0067	0.05	1.1	0.04	0.55	790	15	0.05	0.58	0.05	0.0025	5	0.83	120	0.05	0.019	100	27.9	1.290669465	160	0.3	640	14	1.5
140	0.05	0.25	6.7	0.006	5	2.3	4100	0.39	0.15	14	2.13	0.224003555	690	0.15	700	4.4	0.28	0.36	7600	10000	2.2	0.036	4900	12	12000	0.0083	0.05	10	0.067	0.72	62	15	0.05	1	0.05	0.0025	5	5.2	130	0.05	0.005	160	38.7	1.220069308	580	0.091	540	7.6	1.3
10	0.05	0.25	0.36	0.0025	5	0.27	6800	0.05	0.016	25	2.75	0.032790255	230	0.24	1400	16	0.31	0.025	3300	6100	5	0.44	4500	31	11000	0.00125	0.05	0.36	0.01	0.083	430	15	0.05	0.25	0.05	0.0025	5	1.5	150	0.05	0.019	150	43.2	0.770212578	330	0.63	530	13	2.3
10	0.05	0.25	0.05	0.0025	5	0.082	1600	0.05	0.005	7.9	2.34	0.253565862	270	0.055	1100	1.7	0.21	0.025	7800	12000	2.1	0.029	6200	6.7	20000	0.0047	0.05	0.24	0.0055	0.02	190	15	0.05	0.25	0.05	0.0025	5	1.4	69	0.05	0.017	170	46.3	2.220542454	420	0.6	530	12	1.8
10	0.05	0.25	0.05	0.0025	5	2.7	330	0.05	0.005	6.6	0.85	NA	380	0.025	820	3.6	0.94	1.5	15000	15000	1.5	0.005	3400	0.64	9200	0.00125	0.05	0.58	0.00125	0.022	210	15	0.05	0.73	0.05	0.0025	5	2	110	0.05	0.013	78	139	3.17618153	580	0.12	450	11	1.7
10	0.05	0.71	1	0.0025	5	0.14	47000	0.05	0.023	13	2.21	0.603348968	440	0.025	990	2.9	0.26	0.025	14000	7500	2.6	0.031	3800	91	17000	0.0026	0.05	0.44	0.0044	0.094	350	15	0.05	0.25	0.68	0.0025	5	1.3	120	0.05	0.013	110	150	5.29001693	950	0.13	530	9.5	1.4
10	0.05	0.87	0.05	0.0025	5	0.22	700	0.05	0.013	8.4	0.409	0.209981116	40	0.025	230	0.1	0.14	0.025	1700	5000	1.5	0.089	2700	2	31000	0.00125	0.05	0.1	0.005	0.11	13	15	0.05	0.59	0.12	0.0025	5	1	130	0.05	0.005	76	92.6	1.241895915	240	0.083	460	8	1.2
550	0.32	5.2	13	0.026	52	0.91	15000	2.4	0.71	9.4	2.34	0.07183654	1500	1.3	2700	10	0.62	4.2	3000	7700	2.5	0.096	7800	310	18000	0.018	0.05	44	0.58	5	200	15	0.05	0.25	0.05	0.0025	5	3.6	110	0.05	0.02	150	42.9	1.60394918	280	0.72	460	9.8	1.7
47	0.05	0.62	0.39	0.0025	5	3.1	2700	0.05	0.048	9.8	2.18	0.08759496	200	0.11	650	1.1	0.22	0.26	3700	9800	2.7	0.017	3600	11	10000	0.00125	0.05	1.3	0.031	0.14	46	15	0.05	0.25	0.05	0.0025	5	2	95	0.05	0.012	60	17.45	0.859962752	210	0.072	430	9	1.3
[truncated: 78 more columns]
